# Supplementary material for: A modified Mediterranean-style diet enhances brain function via specific gut-microbiome-brain mechanisms
Source: Gut Microbes. 2024 Mar 6;16(1):2323752. doi: 10.1080/19490976.2024.2323752 (PMC10936641; doi:10.1080/19490976.2024.2323752)
Supplement: Supplemental Material [file KGMI_A_2323752_SM1749.zip]

Archive with 3 entries (3 files):
- Supplementary table S2.docx
- Supplementary table S1.docx
- Supplementary Figures S1_10_KGMI_20231006_R1.docx
